# Supplementary material for: Genetic impairment of folate metabolism regulates cortical interneurons and social behavior
Source: Front Neurosci. 2023 Jun 28;17:1203262. doi: 10.3389/fnins.2023.1203262 (PMC10338116; doi:10.3389/fnins.2023.1203262)
Supplement: Supplementary file 2 [file Data_Sheet_2.ZIP]

Archive with 2 entries (2 files):
- Supplemental tables 1 and 2 23112022.xlsx
- Supplementary table 3 PV SST  Experiment 2.xlsx
