# Supplementary material for: Genetic impairment of folate metabolism regulates cortical interneurons and social behavior
Source: Front Neurosci. 2023 Jun 28;17:1203262. doi: 10.3389/fnins.2023.1203262 (PMC10338116; doi:10.3389/fnins.2023.1203262)
Supplement: Supplementary file 2 [file Data_Sheet_2.ZIP › Supplemental tables 1 and 2 23112022.xlsx]

## Sheet: Data p5 min and Com for print
Supplementary Table 1 - Direct social interaction, at 5, 10 and 15 min of the test.																			Supplementary Table 2 - Direct social interaction, Cumulative number and duration of events.
Experiment	Experiment 1										Experiment 2								Experiment	Experiment 1										Experiment 2
MG		wt	wt	wt	het	het	het	het	het	het	wt	wt	wt	wt	wt	wt			MG		wt	wt	wt	het	het	het	het	het	het	wt	wt	wt	wt	wt	wt
PG		wt	wt	wt	wt	wt	wt	wt	wt	wt	het	het	het	het	het	het			PG		wt	wt	wt	wt	wt	wt	wt	wt	wt	het	het	het	het	het	het
OG		wt	wt	wt	wt	wt	wt	het	het	het	wt	wt	wt	het	het	het			OG		wt	wt	wt	wt	wt	wt	het	het	het	wt	wt	wt	het	het	het		Experiment 1			Exp 2
Group		1	1	1	2	2	2	3	3	3	4	4	4	5	5	5			Group		1	1	1	2	2	2	3	3	3	4	4	4	5	5	5
Stat	Variable	N	AVG	SD	N	AVG	SD	N	AVG	SD	N	AVG	SD	N	AVG	SD			Stat	Variable	N	AVG	SD	N	AVG	SD	N	AVG	SD	N	AVG	SD	N	AVG	SD		T test 1-2	T test 1-3	T test 2-3	T test 4-5
NN	5Count	6	0.666667	0.816497	8	1	1.06904	8	1.375	1.30247	10	1	0.942809	10	0.5	0.707107			NN Comulative	Count5	6	0.666667	0.816497	8	1	1.06904	8	1.375	1.30247	10	1	0.942809	10	0.5	0.707107		0.537281	0.266637	0.539182	0.196394
	5Dur	6	1.66667	2.25093	8	1.5	1.92725	8	1.5	1.30931	10	1	0.942809	10	0.6	0.966092				Count 10	6	1.66667	1.8619	8	1.5	1.60357	8	1.875	1.24642	10	1.6	0.843274	10	1.2	1.22927		0.860274	0.805604	0.609673	0.407287
	10Count	6	1	1.54919	8	0.5	0.92582	8	0.5	0.755929	10	0.6	0.699206	10	0.7	0.948683				Count15	6	2.5	2.81069	8	2	1.92725	8	2.375	1.18773	10	2.1	0.994429	10	1.4	1.17379		0.698858	0.911042	0.646623	0.167343
	10Dur	6	3.33333	6.28225	8	0.625	1.18773	8	0.625	1.06066	10	0.8	0.918937	10	1.6	2.27058				Dur5	6	1.66667	2.25093	8	1.5	1.92725	8	1.5	1.30931	10	1	0.942809	10	0.6	0.966092		0.883867	0.864026	1	0.36114
	15Count	6	0.833333	1.16905	8	0.5	0.534522	8	0.5	0.755929	10	0.5	0.527046	10	0.2	0.421637				Dur10	6	5	6.44981	8	2.125	2.41646	8	2.125	1.3562	10	1.8	1.0328	10	2.2	2.97396		0.265122	0.23838	1	0.692569
	15Dur	6	2.33333	2.73252	8	0.5	0.534522	8	0.5	0.755929	10	0.6	0.699206	10	0.2	0.421637				Dur15	6	7.33333	8.01665	8	2.625	2.77424	8	2.625	1.30247	10	2.4	1.42984	10	2.4	2.87518		0.14494	0.123934	1	1
NH	5Count	6	0.5	0.547723	8	0.25	0.707107	8	1	0.92582	10	2.4	1.57762	10	1.1	1.28668			NH Comulative	Count5	6	0.5	0.547723	8	0.25	0.707107	8	1	0.92582	10	2.4	1.57762	10	1.1	1.28668		0.487014	0.264296	0.0900535	0.0585968
	5Dur	6	1.33333	1.50555	8	0.5	1.41421	8	1.625	1.50594	10	4.9	5.76291	10	1.3	1.56702				Count 10	6	1.5	1.3784	8	1.875	1.64208	8	2.875	1.88509	10	4	2.21108	10	2.2	1.98886		0.659642	0.158366	0.276907	0.0716593
	10Count	6	1	1.26491	8	1.625	1.18773	8	1.875	1.45774	10	1.6	1.42984	10	1.1	1.28668				Count15	6	3.16667	2.85774	8	2.625	2.26385	8	3.75	2.60494	10	6	3.94405	10	3.1	2.64365		0.698556	0.697542	0.372148	0.0693313
	10Dur	6	3.33333	4.13118	8	4.75	4.13176	8	7.375	5.06916	10	4.3	4.62	10	2.4	3.83551				Dur5	6	1.33333	1.50555	8	0.5	1.41421	8	1.625	1.50594	10	4.9	5.76291	10	1.3	1.56702		0.309147	0.72608	0.145792	0.0727178
	15Count	6	1.66667	1.63299	8	0.75	0.886405	8	0.875	0.991031	10	2	2	10	0.9	1.1005				Dur10	6	4.66667	3.6697	8	5.25	5.33854	8	9	5.20988	10	9.2	8.90443	10	3.7	3.9172		0.822682	0.108747	0.176948	0.0906416
	15Dur	6	10.6667	11.6562	8	6.25	8.32809	8	2.5	4	10	7.7	12.2116	10	3.2	4.04969				Dur15	6	15.3333	12.6912	8	11.5	12.5129	8	11.5	7.59699	10	16.9	19.3646	10	6.9	6.55659		0.583214	0.493037	1	0.139322
NA	5Count	6	2.83333	2.56255	8	2.125	1.80772	8	2.125	1.3562	10	3	2.0548	10	1.2	1.22927			NA Comulative	Count5	6	2.83333	2.56255	8	2.125	1.80772	8	2.125	1.3562	10	3	2.0548	10	1.2	1.22927		0.554052	0.514297	1	0.0287378
	5Dur	6	6.5	9.1815	8	4	4.50397	8	3.625	2.97309	10	4.9	4.33205	10	2.2	2.4404				Count 10	6	4.66667	3.38625	8	3.5	2.50713	8	4	1.51186	10	4.6	3.13404	10	2.1	2.02485		0.471549	0.626562	0.63653	0.0482781
	10Count	6	1.83333	2.63944	8	1.375	1.06066	8	1.875	0.64087	10	1.6	1.50555	10	0.9	1.44914				Count15	6	6.83333	5.98052	8	4	2.44949	8	6.25	2.54951	10	5.8	3.85285	10	3.2	2.85968		0.244819	0.806956	0.0934403	0.103779
	10Dur	6	8.66667	13.7064	8	2.375	2.13391	8	6.625	4.80885	10	2.9	3.21282	10	2.1	3.92853				Dur5	6	6.5	9.1815	8	4	4.50397	8	3.625	2.97309	10	4.9	4.33205	10	2.2	2.4404		0.512151	0.417994	0.847015	0.1031
	15Count	6	2.16667	2.63944	8	0.5	0.92582	8	2.25	1.98206	10	1.2	1.68655	10	1.1	1.19722				Dur10	6	15.1667	14.2607	8	6.375	5.92663	8	10.25	5.77556	10	7.8	5.78888	10	4.3	4.57165		0.138506	0.389992	0.206576	0.150832
	15Dur	6	5.33333	7.68548	8	1.25	2.37547	8	5.625	6.09303	10	2.8	4.26354	10	1.7	1.88856				Dur15	6	20.5	21.8243	8	7.625	6.02228	8	15.875	8.55966	10	10.6	7.45654	10	6	5.79272		0.13366	0.591467	0.0426643	0.140815
BS	5Count	6	2	1.89737	8	2.5	1.41421	8	3.5	2.32993	10	3	2.3094	10	2.4	2.75681			BS Comulative	Count5	6	2	1.89737	8	2.5	1.41421	8	3.5	2.32993	10	3	2.3094	10	2.4	2.75681		0.581201	0.2228	0.316979	0.604228
	5Dur	6	6.16667	5.4191	8	3.875	2.47487	8	7.625	6.6319	10	7.2	7.16163	10	6.5	9.84604				Count 10	6	5	4.64758	8	5	2.50713	8	6	3.38062	10	6.2	4.98442	10	5.3	3.94546		1	0.648303	0.512508	0.659707
	10Count	6	3	2.82843	8	2.5	1.30931	8	2.5	1.69031	10	3.2	3.15524	10	2.9	2.42441				Count15	6	7.33333	5.53775	8	7.5	3.70328	8	8.375	4.59619	10	8.2	5.15967	10	7.7	5.96378		0.947137	0.706986	0.681364	0.843338
	10Dur	6	13.3333	15.2534	8	7	5.34522	8	5.25	3.69362	10	8.5	14.4856	10	8	10.0885				Dur5	6	6.16667	5.4191	8	3.875	2.47487	8	7.625	6.6319	10	7.2	7.16163	10	6.5	9.84604		0.306871	0.668695	0.156237	0.857761
	15Count	6	2.33333	2.25093	8	2.5	2.0702	8	2.375	2.06588	10	2	1.63299	10	2.4	2.36643				Dur10	6	19.5	20.3936	8	10.875	5.74301	8	12.875	8.57634	10	15.7	20.2761	10	14.5	19.0044		0.272162	0.420416	0.592283	0.892902
	15Dur	6	10.5	11.1131	8	17	32.2623	8	11	13.8667	10	5.3	5.8319	10	7.2	10.8095				Dur15	6	30	27.1514	8	27.875	33.31	8	23.875	20.3009	10	21	21.6744	10	21.7	29.4696		0.900761	0.63664	0.776044	0.952416
Sniffing	5Count	6	6	4.3359	8	5.875	3.60307	8	8	3.89138	10	9.4	3.71782	10	5.2	3.96653			Sniffing Comulative	Count5	6	6	4.3359	8	5.875	3.60307	8	8	3.89138	10	9.4	3.71782	10	5.2	3.96653		0.953948	0.382201	0.27611	0.0251019
	5Dur	6	15.6667	12.9409	8	9.875	7.56755	8	14.375	8.7658	10	18	11.005	10	10.6	10.5641				Count 10	6	12.8333	6.6458	8	11.875	5.64263	8	14.75	6.15862	10	16.4	6.50128	10	10.8	7.22342		0.775408	0.58745	0.346805	0.0850804
	10Count	6	6.83333	3.65605	8	6	2.32993	8	6.75	3.28416	10	7	3.91578	10	5.6	4.0332				Count15	6	19.8333	9.98833	8	16.125	7.45343	8	20.75	8.87613	10	22.1	9.56208	10	15.4	10.7724		0.440184	0.859063	0.27802	0.158579
	10Dur	6	28.6667	17.1542	8	14.75	6.84001	8	19.875	10.4668	10	16.5	17.5008	10	14.1	14.8507				Dur5	6	15.6667	12.9409	8	9.875	7.56755	8	14.375	8.7658	10	18	11.005	10	10.6	10.5641		0.311882	0.82697	0.290273	0.142421
	15Count	6	7	3.89872	8	4.25	2.71241	8	6	4.24264	10	5.7	4.19126	10	4.6	3.89301				Dur10	6	44.3333	20.6462	8	24.625	12.1413	8	34.25	17.1193	10	34.5	23.7732	10	24.7	25.0956		0.0441821	0.337032	0.215558	0.38182
	15Dur	6	18.3333	11.3078	8	8	8.03563	8	8.625	7.22965	10	11.1	14.0669	10	5.1	5.70477				Dur15	6	62.6667	31.2325	8	32.625	16.7583	8	42.875	21.0675	10	45.6	33.6492	10	29.8	28.751		0.0381129	0.180853	0.29971	0.273765
CU	5Count	6	0	0	8	0.625	1.06066	8	0.375	0.744024	10	0.6	0.966092	10	0.7	0.948683			CU Comulative	Count5	6	0	0	8	0.625	1.06066	8	0.375	0.744024	10	0.6	0.966092	10	0.7	0.948683		0.178636	0.245199	0.59381	0.81797
	10Count	6	0.333333	0.516398	8	0	0	8	0.5	0.92582	10	0.3	0.483046	10	0.3	0.483046				Count 10	6	0.333333	0.516398	8	0.625	1.06066	8	0.875	1.45774	10	0.9	1.28668	10	1	1.33333		0.549072	0.405056	0.700793	0.866392
	15Count	6	0.5	0.83666	8	0	0	8	0	0	10	0.2	0.421637	10	0.1	0.316228				Count15	6	0.833333	1.32916	8	0.625	1.06066	8	0.875	1.45774	10	1.1	1.44914	10	1.1	1.44914		0.749362	0.95713	0.700793	1
CO	5Count	6	0.166667	0.408248	8	0.375	0.517549	8	0.125	0.353553	10	0.3	0.483046	10	0.5	1.2693			CO Comulative	Count5	6	0.166667	0.408248	8	0.375	0.517549	8	0.125	0.353553	10	0.3	0.483046	10	0.5	1.2693		0.432606	0.841406	0.278219	0.647022
	10Count	6	0.5	0.83666	8	0	0	8	0.5	0.92582	10	0.4	0.699206	10	0.3	0.483046				Count 10	6	0.666667	1.21106	8	0.375	0.517549	8	0.625	0.916125	10	0.7	0.674949	10	0.8	1.54919		0.549072	0.94259	0.512508	0.853648
	15Count	6	0.333333	0.516398	8	0.125	0.353553	8	0.125	0.353553	10	0.1	0.316228	10	0.1	0.316228				Count15	6	1	1.26491	8	0.5	0.534522	8	0.75	0.886405	10	0.8	0.632456	10	0.9	1.59513		0.330507	0.67027	0.505673	0.855847
WT	5Count	6	0	0	8	0	0	8	0	0	10	0.4	0.516398	10	0	0			WT Comulative	Count5	6	0	0	8	0	0	8	0	0	10	0.4	0.516398	10	0	0					0.0247696
	10Count	6	0.166667	0.408248	8	0.875	0.834523	8	0	0	10	0	0	10	0.6	0.843274				Count 10	6	0.166667	0.408248	8	0.875	0.834523	8	0	0	10	0.4	0.516398	10	0.6	0.843274		0.0814915	0.264296	0.0102249	0.530488
	15Count	6	0.166667	0.408248	8	0.875	1.12599	8	0.125	0.353553	10	0.3	0.674949	10	0.2	0.421637				Count15	6	0.333333	0.516398	8	1.75	1.75255	8	0.125	0.353553	10	0.7	0.823273	10	0.8	0.918937		0.0814915	0.386216	0.0222034	0.80062
	Dur5	6	0	0	8	0	0	8	0	0	10	0	0	10	0	0				Dur5	6	0	0	8	0	0	8	0	0	10	0	0	10	0	0		0.0888297	0.0888297		0.330565
	Dur10	6	3.66667	5.68038	8	0	0	8	0	0	10	0	0	10	0.1	0.316228				Dur10	6	3.66667	5.68038	8	0	0	8	0	0	10	0	0	10	0.1	0.316228		0.0888297	0.412182	0.148904	0.330565
	Dur15	6	3.66667	5.68038	8	0	0	8	11	20.368	10	0	0	10	0.1	0.316228				Dur15	6	3.66667	5.68038	8	0	0	8	11	20.368	10	0	0	10	0.1	0.316228
Non Aggressive Behavior	5Count	6	6.16667	4.40076	8	6.875	3.27054	8	8.5	3.8545	10	10.7	3.97352	10	6.4	4.90351			Non Aggressive Behavior Comulative	Count5	6	6.16667	4.40076	8	6.875	3.27054	8	8.5	3.8545	10	10.7	3.97352	10	6.4	4.90351		0.7348	0.31172	0.378617	0.0449955
	5Dur	6	15.8333	12.9833	8	10.875	7.0799	8	14.875	8.49264	10	19.3	11.156	10	11.8	10.8914				Count 10	6	14.3333	7.20185	8	13.75	5.11999	8	16.25	6.47523	10	18.4	7.44162	10	13.3	9.11714		0.861842	0.610581	0.406093	0.187414
	10Count	6	8.16667	4.35507	8	6.875	2.03101	8	7.75	4.26782	10	7.7	4.34741	10	6.9	5.10882				Count15	6	22.3333	11.1116	8	19	7.23089	8	23	8.84792	10	24.7	11.136	10	18.3	13.0473		0.508293	0.902388	0.338928	0.25342
	10Dur	6	33.3333	21.8327	8	15.625	6.82302	8	20.875	10.0915	10	17.2	17.5423	10	15.4	14.8638				Dur5	6	15.8333	12.9833	8	10.875	7.0799	8	14.875	8.49264	10	19.3	11.156	10	11.8	10.8914		0.375435	0.86981	0.323548	0.14558
	15Count	6	8	4.19524	8	5.25	3.45378	8	6.75	4.16619	10	6.3	4.73873	10	5	4.18994				Dur10	6	49.1667	24.8951	8	26.5	11.8924	8	35.75	16.2019	10	36.5	24.0012	10	27.2	25.3237		0.0421546	0.244125	0.214008	0.410345
	15Dur	6	19.3333	12.1271	8	9	8.28079	8	19.875	20.8631	10	11.7	14.5453	10	5.5	5.9675				Dur15	6	68.5	36.3359	8	35.5	16.5184	8	55.625	32.5222	10	48.2	34.6372	10	32.7	29.4016		0.0406113	0.498585	0.140956	0.294904
A	5Count	6	0	0	8	0.625	1.18773	8	0.125	0.353553	10	0	0	10	0.3	0.674949			A Comulative	Count5	6	0	0	8	0.625	1.18773	8	0.125	0.353553	10	0	0	10	0.3	0.674949		0.226193	0.408158	0.272934	0.17688
	5Dur	6	0	0	8	1.25	2.54951	8	0.375	1.06066	10	0	0	10	0.9	2.02485				Count 10	6	0	0	8	1.125	2.10017	8	0.25	0.707107	10	0.3	0.948683	10	1.3	1.94651		0.218461	0.408158	0.282875	0.161421
	10Count	6	0	0	8	0.5	1.06904	8	0.125	0.353553	10	0.3	0.948683	10	1	1.33333				Count15	6	0.166667	0.408248	8	1.375	2.66927	8	0.5	1.41421	10	0.3	0.948683	10	1.9	2.5144		0.297789	0.588994	0.42635	0.0760051
	10Dur	6	0	0	8	1.25	2.37547	8	0.625	1.76777	10	1.2	3.79473	10	2.5	3.53553				Dur5	6	0	0	8	1.25	2.54951	8	0.375	1.06066	10	0	0	10	0.9	2.02485		0.257571	0.408158	0.385267	0.17688
	15Count	6	0.166667	0.408248	8	0.25	0.707107	8	0.25	0.707107	10	0	0	10	0.6	1.07497				Dur10	6	0	0	8	2.5	4.89898	8	1	2.82843	10	1.2	3.79473	10	3.4	5.05964		0.239684	0.408158	0.465673	0.285826
	15Dur	6	0.166667	0.408248	8	0.625	1.76777	8	0.625	1.76777	10	0	0	10	2.8	5.32917				Dur15	6	0.166667	0.408248	8	3.125	5.79254	8	1.625	4.59619	10	1.2	3.79473	10	6.2	8.75341		0.240119	0.457865	0.575235	0.114789
F	5Count	6	0	0	8	0.125	0.353553	8	0	0	10	0	0	10	0.2	0.421637			F Comulative	Count5	6	0	0	8	0.125	0.353553	8	0	0	10	0	0	10	0.2	0.421637		0.408158		0.334282	0.15095
	5Dur	6	0	0	8	0.25	0.707107	8	0	0	10	0	0	10	0.5	1.2693				Count 10	6	0	0	8	0.125	0.353553	8	0	0	10	0	0	10	0.2	0.421637		0.408158		0.334282	0.15095
	10Count	6	0	0	8	0	0	8	0	0	10	0	0	10	0	0				Count15	6	0.666667	1.0328	8	0.125	0.353553	8	0	0	10	0	0	10	0.2	0.421637		0.188472	0.0888297	0.334282	0.15095
	10Dur	6	0	0	8	0	0	8	0	0	10	0	0	10	0	0				Dur5	6	0	0	8	0.25	0.707107	8	0	0	10	0	0	10	0.5	1.2693		0.408158		0.334282	0.228853
	15Count	6	0.666667	1.0328	8	0	0	8	0	0	10	0	0	10	0	0				Dur10	6	0	0	8	0.25	0.707107	8	0	0	10	0	0	10	0.5	1.2693		0.408158		0.334282	0.228853
	15Dur	6	2.66667	4.13118	8	0	0	8	0	0	10	0	0	10	0	0				Dur15	6	2.66667	4.13118	8	0.25	0.707107	8	0	0	10	0	0	10	0.5	1.2693		0.125963	0.0888297	0.334282	0.228853
