# Supplementary material for: Genetic impairment of folate metabolism regulates cortical interneurons and social behavior
Source: Front Neurosci. 2023 Jun 28;17:1203262. doi: 10.3389/fnins.2023.1203262 (PMC10338116; doi:10.3389/fnins.2023.1203262)
Supplement: Supplementary file 2 [file Data_Sheet_2.ZIP › Supplementary table 3 PV SST Experiment 2.xlsx]

## Sheet: Supp Table 3 HIPO PV SST 
Supplementary Table 3
PV
		Experiment 2		t test
Region	Layer	wt:ht:wt (n=4)	wt:ht:ht (n=4)
CA1	SO	0.163±0.017	0.213±0.083	NS
CA1	SP	0.294±0.035	0.256±0.093	NS
CA1	SR	0.066±0.045	0.023±0.012	NS
CA1	All	0.145±0.029	0.138±0.051	NS
CA3	SO	0.117±0.051	0.096±0.052	NS
CA3	SP	0.167±0.057	0.454±0.175	NS
CA3	SR	0.069±0.069	0.203±0.119	NS
CA3	All	0.127±0.04	0.199±0.054	NS
DG	SG	0±0	0.116±0.05	0.06
DG	Hillus	0.109±0.109	0.284±0.091	NS
DG	All	0.043±0.043	0.15±0.056	NS
SST
		Experiment 2		t test
Region	Layer	wt:ht:wt (n=3)	wt:ht:ht (n=3)
CA1	SO	0.087±0.034	0.067±0.022	NS
CA1	SP	0.023±0.013	0.014±0.005	NS
CA1	SR	0.002±0.002	0.013±0.003	0.019
CA1	All	0.037±0.012	0.032±0.009	NS
CA3	SO	0.035±0.017	0.02±0.011	NS
CA3	SP	0.083±0.059	0.01±0.008	NS
CA3	SR	0.021±0.011	0.056±0.018	0.051
CA3	All	0.041±0.023	0.03±0.011	NS
DG	SM	0.004±0.003	0.014±0.005	0.054
DG	SG	0±0	0±0	NS
DG	Hillus	0.07±0.021	0.095±0.037	NS
DG	All	0.011±0.003	0.021±0.007	0.097
